# Supplementary material for: Reduced COVID-19 severity in Africa: a systematic review of host genetic and immunological responses to SARS-CoV-2 infection
Source: Front Immunol. 2026 Apr 1;17:1782808. doi: 10.3389/fimmu.2026.1782808 (PMC13079709; doi:10.3389/fimmu.2026.1782808)
Supplement: Supplementary file 2 [file Table2.xlsx]

## Sheet: NEW EXTRACTION
Number	STUDY	COUNTRY	DESIGN	SAMPLE SIZE	POPULATION	AGE (YRS)	MALE	FEMALE	DISEASE CATEGORY	ASSAY	ANTIGEN/GENE	IMMUNE TYPE	NEUTRALIZATION	T-CELL DATA	VARIANT	COMPARATOR	RISK OF BIAS	TIMING	KEY FINDING
1	Tso et al., 2021	Tanzania, Zambia (USA comparator)	Cross-sectional	289	Adults ≥18; pre-pandemic plasma; HIV status assessed	≥18	NR	NR	Pre-pandemic	Immunofluorescence assay	SARS-CoV-2 spike & nucleocapsid; other HCoVs	IgG binding	No	No	Not applicable	SSA (Tanzania + Zambia) vs USA pre-pandemic samples	Moderate	Pre-pandemic (2017–May 2019 for SSA samples)	Higher pre-pandemic nucleocapsid-directed cross-reactive antibodies in SSA vs USA; linked to HCoV-NL63/229E
2	Abdelhafiz et al., 2021	Egypt	Observational hospital-based cohort	69	Hospitalized PCR-confirmed COVID-19 patients (July–September 2020); moderate and severe cases	62 (53.5-68)	31	38	Severity comparison (Moderate vs Severe; Mortality analysis)	Luminex-based sequence-specific oligonucleotide (SSO) HLA typing	HLA-B and HLA-C loci (Class I)	Host genetic association (no antibody or cytokine assays)	No	No functional T-cell assays (genetic inference only)	Early pandemic (likely ancestral/Wuhan strain)	Moderate vs Severe; Survivors vs Non-survivors (internal comparison only)	Low-Moderate	Acute hospitalized phase	HLA-B41, HLA-B42, HLA-C16, and HLA-C17 associated with severe COVID-19. HLA-B*15 strongly associated with survival and independently predicted protection against mortality (OR ≈1351, p < 0.001). Elevated TLC, ferritin, and creatinine associated with mortality.
3	Ndoricyimpaye et al., 2023	Rwanda	Prospective longitudinal cohort	197 COVID-19 patients (129 mild, 68 severe) + 20 healthy controls	Adults with PCR-confirmed SARS-CoV-2 infection; severity classified clinically; 28-day follow-up; Mild: 34 (26-44)yrs, Severe: 42 (31-70)	42 (31-70)	114	103	Active infection; Mild vs Severe; mortality subgroup analysis	ELISA (cytokine quantification), ELISA (total IgG/IgM), qRT-PCR (gene expression), ROC modelling	Not antigen-specific (whole plasma cytokine profiling; total immunoglobulins measured)	Cytokine profiling (Th1, Th2, Th17, Treg-associated cytokines); transcription factor gene expression; total IgG/IgM	No	Indirect (FoxP3, STAT5+, RORα+, IFNγ-R1 mRNA expression)	Not specified	Mild vs Severe COVID-19; Healthy controls; Severe survivors vs deceased	Moderate	Day 1, 7, 14, 21, 28 post-diagnosis	Severe COVID-19 associated with elevated pro- and anti-inflammatory cytokines; IFN-γ identified as strongest severity biomarker; low IL-9 and elevated IFN-γ/IL-9 ratio associated with mortality
4	Li et al., 2022	Kenya, Nigeria, Tanzania, Uganda (Africa); Thailand comparator	Multinational cross-sectional serological analysis	2,565 samples (2,250 participants)	Adults; majority PLHIV; pre-pandemic archived plasma/serum	NR	NR	NR	Pre-pandemic	Luminex multiplex binding assay; pseudovirus neutralization; ADCP; ADCC	SARS-CoV-2 S, S1, S2, RBD, N; SARS-CoV-1; MERS-CoV; endemic HCoVs	IgG binding; Fc receptor binding; functional antibody assays	Yes (rare; ~0.4%)	No	Ancestral strain	Comparator group: Thailand cohort; PLHIV vs HIV-negative	Moderate	2013–Feb 2020 (Africa); Aug 2019–April 2020 (Thailand)	Higher pre-pandemic S/S2 cross-reactive antibody binding in African samples compared to Thailand; neutralization and Fc-mediated functions rare
5	Elnagdy et al., 2024	Egypt	Cross-sectional genetic association study	317	PCR-confirmed COVID-19 patients; mild vs severe; median age 43; both sexes included	43 (0.2-87)	146	171	Severity comparison	Genetic Method: TaqMan real-time PCR genotyping	SNPs: ACE2 rs2285666; TMPRSS2 rs12329760	Host genetic polymorphism analysis (no antibody or T-cell data)	No	No	Early pandemic strains (2020–2022)	Mild vs Severe; sex-stratified	Low-Moderate	Acute infection Phase	ACE2 rs2285666 not associated with severity; TMPRSS2 rs12329760 T allele protective (sex-specific effects observed)
6	Borrega et al., 2021	Sierra Leone (USA COVID-19 subjects + USA healthy donors comparator)	Cross-sectional	120 pre-pandemic Sierra Leone samples; 27 USA COVID-19; 79 USA healthy donors (neutralization tested in subsets: 47 for SARS-CoV-2; 30 for MERS-CoV)	Pre-pandemic plasma/serum from Lassa fever and Ebola survivors and contacts (Sept 2016–Apr 2019); no age/sex effect on seroreactivity	NR	NR	NR	Pre-pandemic	IgG ELISA + pseudovirus neutralization	SARS-CoV-2 N, RBD, S2; SARS-CoV N; MERS-CoV N; seasonal HCoV N proteins (229E, NL63, OC43)	IgG binding + functional neutralization (subset)	Yes (SARS-CoV-2 12/47 [26%]; MERS-CoV 10/30 [~33%])	No	SARS-CoV-2 D614G pseudovirus	Sierra Leone pre-pandemic vs USA healthy donors and COVID-19 subjects	Moderate	Sept 2016 – April 2019	High pre-pandemic coronavirus cross-reactive IgG in Sierra Leone (notably SARS-CoV-2 N); a subset showed SARS-CoV-2 and MERS pseudovirus neutralization
7	Serwanga et al., 2023	Uganda	Prospective longitudinal cohort	320 cases (+104 PCR-negative controls)	Ages 14-87; median 31; 245 males, 75 females; mild and asymptomatic PCR-confirmed COVID-19	31 (25- 37)	245	75	Mild vs Asymptomatic; longitudinal convalescent follow-up	In-house ELISA	Spike (WT), RBD, Nucleoprotein	IgG, IgM, IgA binding antibodies	No	No	Early pandemic; A23.1 and Delta during follow-up	Mild vs asymptomatic; PCR+ vs PCR-; reinfection vs none; vaccinated vs unvaccinated	Low-Moderate	Baseline ~1 day post-PCR; weekly ×1 month; monthly up to 28 months	Asymptomatic cases mounted faster, stronger Spike responses; Spike IgG persisted 28 months; N antibodies waned rapidly; N-based serosurveillance may underestimate exposure
8	Aguilar et al., 2024	Ghana, Mozambique, Spain	Cross-sectional multi-cohort serological study	602 (Prepandemic malaria-exposed (n = 205), Prepandemic malaria-infected (n = 174), Post-SARS-CoV-2 infection Ghanaian (n = 35))	Prepandemic African (malaria exposed/infected), European controls, post-SARS-CoV-2 infected individuals	(16-38)	335	259	Pre-pandemic cross-reactivity / assay performance	Multiplex Luminex (IgG, IgA, IgM)	SARS-CoV-2 S, S1, S2, RBD, N; P. falciparum; helminths; protozoa; HuCoVs; autoantigens	Binding antibodies + avidity	No	No	Wuhan strain	African vs European; malaria exposure groups; ± urea	Low-Moderate	Pre-pandemic; ~21 days post infection	Malaria-associated polyreactive antibodies drive high false SARS-CoV-2 seropositivity in African prepandemic samples; urea improves assay specificity
9	Gaber et al., 2024	Egypt	Prospective cross-sectional	234 (114 COVID-19; 120 controls)	Adults 32–88 years; hospitalized SARS-CoV-2 patients; matched controls	(32-88)	60	54	Severity comparison	ELISA (serum ACE2); TaqMan genotyping	Polymorphism: ACE2 S19P (rs73635825)	Serum ACE2 expression	No	No	Not specified	Healthy controls + within-patient severity groups	Low-Moderate	During active infection (hospital admission)	Lower serum ACE2 in COVID-19; AG and GG genotypes associated with increased severity; G allele enriched in patients
10	Nantambi et al., 2023	Uganda	Retrospective cross-sectional	110 (104 PBMC for ELISpot)	Pre-pandemic adults; HIV-negative and HIV-positive; samples collected 2009–2015	NR	NR	NR	Pre-pandemic	IFN-γ ELISpot; ELISA (IgG); pseudovirus neutralization assay	Spike (S1/S2), Nucleoprotein, Membrane, Envelope; HCoV-OC43 & 229E	T-cell IFN-γ responses; IgG binding antibodies	No	Yes	Wild-type Wuhan strain	HIV-negative vs HIV-positive	Moderate	Pre-pandemic 2009–2015	Low-frequency pre-pandemic cross-reactive T-cell and IgG responses, primarily N-directed; spike antibodies non-neutralizing; responses reduced in HIV-positive individuals; weak correlation with seasonal HCoVs
11	Tufa et al., 2022	Ethiopia	Comparative cross-sectional	260 (126 COVID-19( Severe: 68, Mild/Moderate: 58); 134 controls)	Adults ≥18; hospitalized; unvaccinated; sampled within 24h of admission	(20-86)	155	105	Active COVID-19; Severity comparison	39-plex multiplex ELISA		Plasma cytokine/chemokine profiling	No	No	Not specified (2021 wave)	Healthy controls; Mild/Moderate vs Severe	Moderate	Acute phase	Severe COVID-19 associated with elevated CRP, SAA, IL-10, CXCL10; CRP and age independently predict severity
12	Goda et al., 2023	Egypt	Prospective longitudinal	33	RT-PCR confirmed adults (16–60 yrs); severity stratified; 6-month follow-up	38 (16-60)	21	12	Convalescent COVID-19; Severity comparison	CLIA IgG quantification		Anti-SARS-CoV-2 IgG	No	No	Not specified (2020 ancestral wave)	Asymptomatic vs Mild vs Moderate vs Severe	Moderate-High	Monthly sampling for 6 months post-infection	Severe COVID-19 associated with higher and more durable IgG responses; asymptomatic cases show low and rapidly waning IgG
13	Cherif et al., 2024	Tunisia	Prospective longitudinal cohort	137 (70 with ≥3 samples)	IPT employees; mean age 44.7 yrs; 75% female; mostly mild COVID-19	44.7 ±12.3	34	103	Natural infection; convalescent longitudinal follow-up	Roche Elecsys anti-S-RBD IgG; GenScript sVNT neutralization	Spike RBD (S-RBD)	Binding IgG and functional neutralizing antibodies	Yes (sVNT)	No	Pre-Omicron wave; reinfections likely variant-driven	Longitudinal time-point comparisons; reinfected vs non-reinfected	Low-Moderate	1, 3, 6, 9, 12 months post-infection	Durable anti-S-RBD IgG up to 12 months; neutralizing antibodies persist in 42.9%; reinfections associated with antibody boosting
14	Tapela et al., 2024	Ghana	Observational cohort (cross-sectional + partial longitudinal)	217 SARS-CoV-2 positive; 74 controls	PCR-confirmed COVID-19; asymptomatic (62) vs symptomatic (155); malaria exposure assessed	41 years (IQR 21–67)	107	110	Active infection (severity comparison)	Flow cytometry, intracellular cytokine staining, ELISA	SARS-CoV-2 Spike & Nucleocapsid; PfCSP, RH5, E-14, E-17, PfMAAP	CD4+/CD8+ T cells, cytokines, polyfunctional T cells, B cells, malaria IgG	No	Yes (antigen-specific functional assays)	2021 circulation (not stratified)	Asymptomatic vs symptomatic; SARS-CoV-2 negative controls	Low-Moderate	Acute phase (<7 days), with partial longitudinal follow-up	Asymptomatic COVID-19 associated with higher malaria antibody levels, lower inflammatory cytokines, and higher polyfunctional T cell proportions; symptomatic cases showed higher activation/exhaustion and stronger inflammatory responses
15	Mostafa et al., 2021	Egypt	Cross-sectional pilot study	20 SARS-CoV-2 patients; 20 healthy controls	Pediatric patients (6 months–15 years); 12 males, 8 females; moderate (8) vs severe (12); MIS-C included	6.28 ± 5.35 (0.6-15)	23	17	Active infection (COVID-19 & MIS-C; severity comparison)	Flow cytometry	None	CD4+CD25+Foxp3+ Treg frequency	No	Phenotypic only (no functional assays)	Early pandemic (2020)	Healthy controls; moderate vs severe; MIS-C vs COVID-19	Moderate-High	Acute phase hospitalization	No significant association between peripheral Treg frequency and disease severity; decreased Tregs in only 10%
16	Bnina et al., 2023	Tunisia	Retrospective cross-sectional genetic association	42 ICU patients	Mean age 64.5 ± 11.5 yrs; 27 males, 15 females; all severe COVID-19; 76% mortality	64.5 ± 11.5 (34-83)	27	15	Critical COVID-19 (mortality & intubation outcomes)	PCR-SSO HLA genotyping	Loci: HLA-A, B, C, DRB1, DQA1, DQB1	Host genetic polymorphism (HLA class I & II)	No	No	March 2021 wave (not stratified)	Deceased vs survived; intubated vs non-intubated	Moderate	During ICU admission	HLA DQB106 protective against mortality; HLA DQB103 protective against intubation
17	Akanmu et al., 2023	Nigeria (Lagos State)	Observational cohort (cross-sectional + prospective follow-up)	250 (HCW=134; Vaccine cohort=116)	Healthcare workers and general population vaccine recipients; some PCR-confirmed prior infection	NR	NR	NR	Natural infection, seroprevalence, vaccine response, pre-existing immunity	Virion-based Western blot; whole blood N-stimulation IFN-γ ELISA	SARS-CoV-2 spike (S), nucleocapsid (N)	IgG binding; IFN-γ T-cell response	No	Yes (N-specific IFN-γ)	2021 (Delta period), not variant-specific	PCR-confirmed vs non-confirmed; S+N vs N-only vs seronegative; baseline vs post-vaccine	Low-Moderate	Baseline; 7, 14, 84 days post-vaccination	High seroprevalence in Nigeria with robust humoral and cellular responses; N-only antibodies and strong N-specific T-cell responses suggest possible pre-existing coronavirus immunity
18	Fai et al., 2021	Cameroon	Cross-sectional seroprevalence study	1,192 study visits (999 antibody-tested)	Median age 36-41 years; 52% male; hospitalized and community participants; symptomatic and asymptomatic	(30-51)	403	789	Natural infection; seroprevalence; antibody kinetics	Innovita rapid IgM/IgG lateral flow test	Spike and nucleocapsid proteins	IgM and IgG binding antibodies	No	No	Early pandemic (ancestral strain)	Hospitalized vs non-hospitalized; PCR-positive vs negative; male vs female	Moderate	June–August 2020; analyzed by days since symptom onset	32% overall seroprevalence; IgM peaked ~day 20, IgG ~day 30; suggests substantial under-detected transmission
19	Samandari et al., 2023	Kenya (Kisumu, Elgeyo Marakwet); Singapore comparator	Cross-sectional	80 (Kenya); 13 pre-pandemic; 36 convalescent comparator	Asymptomatic, unvaccinated adults ≥18; PCR negative; 53% female; mean age 37 years; 16% HIV+	(18-73)	38	42	Asymptomatic post-pandemic exposure	Assays: cPass neutralization; Spike & N ELISA; Whole-blood cytokine assay; ELISPOT; Flow cytometry	Spike, Nucleocapsid, Membrane, ORF3a, ORF7, ORF8	IgG binding, surrogate neutralization, multi-specific CD4+/CD8+ T-cell responses	Yes (surrogate)	Yes (multi-protein, cytokine profiling)	Wuhan peptides; Delta/Omicron RBD antibody testing	Pre-pandemic Kenya; symptomatic Singapore convalescents	Low-Moderate	Nov–Dec 2021; comparator 6 months post infection	High multi-specific T-cell responses despite low seropositivity; accessory protein dominance; elevated IL-10/IFN-γ ratio in asymptomatic Kenyans
20	Morton et al., 2021	Malawi	Prospective cohort	87 SARI (41 PCR+, 25 PCR−/IgG+, 21 PCR−/IgG−) + 25 healthy	Hospitalised adults ≥18 with SARI; HIV assessed	47 (34-62)	60	27	Severe COVID-19 vs non-COVID SARI	RT-qPCR; IgG ELISA; 38-plex Luminex; nasal flow cytometry	Spike S2, Nucleoprotein	IgG binding; cytokine profiling; cellular phenotyping	No	Nasal CD3+ frequency only	Early pandemic (no variant stratification)	PCR−/IgG− SARI; healthy controls	Low-Moderate	Median 4 days post-symptom onset (PCR+)	PCR−/IgG+ patients showed COVID-like chemokine/neutrophil-dominated nasal immune signature; severe disease associated with nasal chemokine predominance and neutrophilia
21	Tah et al., 2023	Cameroon (Yaounde)	Case-control genetic association study	331 (157 COVID-19 positive; 174 controls)	Mean age 35.45 ± 14.97; 136 males, 195 females; cases antigen+ confirmed by qPCR; controls COVID-test negative	35.45 ±14.97	136	195	Susceptibility + clinical features (symptomatic vs asymptomatic)	PCR-RFLP genotyping; Chelex DNA extraction from dried blood spots	Genetic targets: ACE2 G8790A (rs2285666 as referenced) and IL-22 rs1179251	Host genetic polymorphism analysis (no antibody/cytokine/T-cell functional assays)	No	No	Not specified	COVID+ vs controls; symptomatic vs asymptomatic	Moderate-High	COVID-era recruitment; dates not clearly stated	No ACE2/IL-22 association with susceptibility; IL-22 rs1179251 associated with symptom presentation (GG protective; C allele risk); combined ACE2(G)+IL-22(C) genotype associated with symptomatic disease
22	Adimulam et al., 2023	South Africa (African, South Asian, European cohorts)	Observational genetic association study	591	Adults ≥18; PCR-confirmed SARS-CoV-2; severity stratified	≥18	NR	NR	COVID-19 positive (severity analysis)	TaqMan SNP genotyping; digital PCR viral load; ddPCR gene expression	Genes/SNPs: ACE2 (rs2285666), TMPRSS2 (rs12329760), NRP1 (rs10080), CD147 (rs8259)	Host genetic polymorphisms + viral load + receptor expression	No	No	Not specified	Across ethnic groups and genotype groups	Moderate	6 weeks post infection (buffy coat); viral load at diagnosis	ACE2 rs2285666 and TMPRSS2 rs12329760 significantly associated with viral load and severity in Africans; Africans had lower viral loads overall
23	Duah-Quashie et al., 2024	Ghana	Cross-sectional genetic study	300	Children ≤9 years; uncomplicated malaria; three ethnic groups	≤ 9	NR	NR	Genetic susceptibility (ACE/ACE2 polymorphisms)	PCR genotyping + Sanger sequencing	Not applicable	Host genetic polymorphisms	No	No	Not variant-specific	Ethnic group comparison	Moderate	Archived samples	High frequency of ACE D allele and ACE2 rs2106809 T allele; novel ACE2 mutations identified; potential malaria-driven selection pressure relevant to COVID-19 susceptibility
24	Kato et al., 2023	Uganda	Case–control	160	Adults; RT-PCR confirmed SARS-CoV-2; asymptomatic, mild, severe; healthy controls	40 ±15.5	112	48	COVID-19 severity comparison	ELISA (cytokine and biochemical biomarker profiling)	Not applicable	Cytokine and inflammatory biomarker profiling	No	No	First wave; variant not specified	Severe vs Mild vs Asymptomatic vs Controls	Moderate	Acute phase infection	Severe COVID-19 associated with elevated IFN-γ, TNF-α, IL-6, IL-10, ferritin, homocysteine, and D-dimer; strong inflammatory signature
25	van Rooyen et al., 2023	South Africa	Cross-sectional	162	Adult laboratory employees; mild COVID-19 predominant	NR	NR	NR	Prior infection vs presumed uninfected	In-house flow cytometric T-cell proliferation (Ki-67)	SARS-CoV-2 Spike (S1) and Nucleocapsid	T-cell proliferation; IgG serology	No	Yes	First wave; variant not specified	PCR+ vs PCR−; serology+ vs serology−; high-risk vs low-risk exposure	Moderate	≥2 weeks post-diagnosis (positives); Sept–Nov 2020	High prevalence of cross-reactive T-cell responses in uninfected individuals; stronger magnitude in previously infected participants
26	Ugwu et al., 2024	Nigeria (Southern Nigeria)	Observational cohort (cross-sectional immune profiling across waves)	89 Survivors Survivors, Female: 60% ; Exposed PCR-, 34; Vaccinated 517, Female: 62%; Pre-pandemic 64	Adults; 60-62% female; mean age 36–38 years	36-38	38-40%	60-62%	Convalescent, asymptomatic exposed, vaccinated, pre-pandemic	ELISA (S-RBD & N IgG); pseudotype neutralization; IFN-γ ELISpot	Spike RBD; full spike (D614G, Beta, Delta, Omicron BA1); S1, S2 peptides; N	IgG binding; neutralizing antibodies; T-cell IFN-γ responses	Yes (variant panel)	Yes (S1, S2, N peptides)	D614G, Beta, Delta, Omicron BA1; wave-stratified	Survivors vs contacts; vaccinated vs convalescent; hybrid vs vaccine-only; pre-pandemic vs infected; wave comparisons	Moderate	Feb 2021–Dec 2022; pre-pandemic 2018–2019	Asymptomatic and symptomatic individuals mount similar binding and neutralizing responses; pre-pandemic sera show cross-reactive binding but no neutralization; hybrid immunity strongest; wave 3 (Delta) induced highest neutralization
27	Tapela et al., 2022	Ghana	Mixed cross-sectional + longitudinal	144 (61 longitudinal subset)	PCR-confirmed SARS-CoV-2; median age 35; 49% male; asymptomatic vs symptomatic vs non-survivors	35 (13–78	71	73	Acute infection (severity comparison)	Luminex 25-plex cytokine panel; Luminex IgG antibody assay; ABO agglutination	SARS-CoV-2 Spike & Nucleocapsid (plus SARS-CoV-1 & MERS controls)	Cytokines + IgG binding	No	No	B.1 evolving to Delta (no variant stratification)	Comparator group: Asymptomatic vs symptomatic; healthy pre-COVID controls; ABO controls	Moderate	Baseline post-PCR; weekly for 4 weeks; subset up to 4 months	Ghanaian cohort showed dampened cytokine responses overall; symptomatic cases had higher pro-inflammatory cytokines; Eotaxin strongly associated with asymptomatic phenotype; antibody responses robust but similar across severity; no clear ABO statistical association though trend for blood group O protection
28	Konlaan et al., 2022	Ghana (Ashanti Region; Kumasi)	Case–control	95 (Active 35; Recovered 30; Unexposed 30)	Unvaccinated adults 18–69; Active cases mild; chronic inflammatory conditions excluded	(18-69)	55	40	Active (mild) vs Recovered vs Unexposed controls	CBC (Sysmex XN-1500) + plasma cytokine ELISA	Not applicable	Cytokine profiling + immunohaematology	No	No	Not specified	Active vs recovered vs unexposed controls	Moderate	Jan–Jun 2021; recovered defined after treatment + 2 weeks isolation and RT-qPCR negative	Active infection associated with ↑IL-10, ↑WBC/basophils and ↓IFN-γ, ↓Hb/HCT/MPV; recovered group resembled controls (immune recovery)
29	Pedersen et al., 2022	Gabon; Senegal	Cross-sectional pre-pandemic serological study with functional assays	296 (Gabon 146; Senegal 150)	Pre-pandemic sera; Gabon adults (18–50); Senegal mixed age (0–75)	(0-75) yrs	NR	NR	Pre-pandemic	ELISA (IgG S and N), microneutralization, mouse IgG transfer challenge	SARS-CoV-2 Spike (S), Nucleocapsid (N)	IgG binding; functional neutralization; in vivo viral load	No	No	Not applicable	African vs non-African cohorts; N+ vs N−; convalescent controls	Low-Moderate	2017–2019 (pre-pandemic)	High pre-pandemic N-specific cross-reactive antibodies in Central/West Africa; non-neutralizing and non-protective in mouse model
30	Ackah et al., 2024	Ghana (Kumasi)	Cross-sectional	515	Suspected COVID-19 patients; 55.9% male; median age 37 (IQR 26–53)	37 (26-53)	288	227	Acute COVID-19 (severity stratified)	RT-qPCR (ORF1ab & N genes); CBC; ABO/Rh typing; ELISA for plasma ACE2	None (host ACE2 protein measured)	Host biomarker (haematology + ACE2)	No	No	Not specified (2020–2021 period)	SARS-CoV-2 positive vs negative; severity groups	Low-Moderate	Acute presentation at hospital	No association between ABO/Rh or plasma ACE2 and infection; older age associated with severity; lymphocytopenia, neutrophilia, and anaemia associated with severe disease
31	Tso et al., 2021	USA and sub-Saharan Africa	Cross-sectional laboratory immunology study	23 (20 COVID-19/exposed; 3 controls)	Adults 22–85 years; symptomatic, hospitalized, convalescent, and asymptomatic; both sexes	(22-85)	NR	NR	Acute and convalescent COVID-19	Immunofluorescence assay (IgG binding); Spike-pseudovirus neutralization assay; Calcein-release ADCC assay	SARS-CoV-2 spike and nucleocapsid	IgG binding, neutralization, NK-cell–mediated ADCC	Yes (17/20 high potency)	No	Early pandemic (pre-VOC era)	Pre-pandemic controls; nAb-positive vs nAb-negative plasma	Moderate-high	Acute or convalescent (cross-sectional sampling)	Most COVID-19 plasma mediated strong ADCC; ADCC present even in some individuals lacking neutralizing antibodies; highlights importance of Fc-mediated effector functions
32	Souris et al., 2022	DRC, Republic of Congo, Cameroon, Senegal (France comparator)	Cross-sectional (pre-pandemic serology)	1,655 (Africa); 189 (France control)	Pre-pandemic sera (2014–2019); biobank samples; age/sex not recorded	NR	NR	NR	Pre-pandemic	Multiplex ELISA (CoViDiag®)	N, S1, S2, S1-RBD, S1-NTD (Wuhan strain)	IgG binding	No	No	Wuhan strain; pre-variant era	French pre-pandemic blood donors	Moderate	2014–2019 (before Nov 2019)	High prevalence of cross-reactive IgG to SARS-CoV-2 S1 and RBD in Central/West African pre-pandemic sera; significantly higher than controls; suggests possible exposure to unknown Sarbecovirus-like virus
33	Adeniyi et al., 2023	South Africa (Eastern Cape)	Prospective cohort	390 (202 follow-up)	RT-PCR confirmed HCWs; 85% female; 83% Black; high obesity prevalence	(36-55)	58	332	Post-infection (natural immunity)	Abbott ARCHITECT chemiluminescent immunoassay	Nucleocapsid (N protein)	IgG binding	No	No	First wave (Beta emergence period)	Internal demographic/comorbidity comparisons	Low-Moderate	1–7 months; extended to ~7.5 months	Anti-N IgG persisted ~5 months on average; 57% retained antibodies at ~7.5 months; reduced persistence in HIV-positive individuals
34	Namuniina et al., 2023	Uganda	Pilot cross-sectional AIM flow cytometry study (stored PBMC)	29 pre-pandemic; 3 hospitalized COVID+ controls	Pre-pandemic adults 18-49 from fishing community; median age 27 (IQR 24–30); 72.4% male; HIV-negative; schistosomiasis 13.8%	27 (24-30)	21	8	Pre-pandemic cross-reactive cellular immunity	AIM assay + flow cytometry (CD4 OX40+CD137+; CD8 CD69+CD137+)	SARS-CoV-2 peptide megapools (CD4_S spike; CD4_R non-spike; CD8_A; CD8_B)	CD4+ and CD8+ T-cell activation (AIM)	No	Yes (AIM)	Not applicable	DMSO negative control; PHA/CMV positive controls; hospitalized COVID+ PBMC as assay positive control	Moderate-High	PBMC collected Dec 2015–May 2017 (pre-pandemic)	Very high frequency of pre-pandemic SARS-CoV-2 cross-reactive T cells in Ugandans (89.7% any response; 72.4% CD4; 65.5% CD8; 44.8% both)
35	Wanjiku et al., 2026	Kenya ( Sweden)	Cross-sectional immunological analysis	79 Kenyan pre-COVID adults; 18 Swedish pre-COVID adults; 10 Kenyan infants; 37 Kenyan COVID-19 adults	Pre-pandemic PBMC samples; Kenyan adults median 31 yrs (29% male); Swedish adults median 33 yrs (5% male); COVID adults median 43 yrs (49% male); vaccine-naïve	pre-COVID 31 (24-40); Infants: 0.75 (0.58-0.83); COVID: 43 (34-55)	48	101	Pre-pandemic (primary); COVID-19 positive controls	IFN-γ ELISpot; Intracellular cytokine staining with flow cytometry	SARS-CoV-2 spike overlapping peptides (S1 & S2)	CD4+ and CD8+ T-cell IFN-γ, TNF-α, IL-2; activation markers CD154/CD107a	No	Yes	Ancestral spike (not variant-specific)	Kenyan vs Swedish pre-pandemic adults	Moderate	Timing of sampling: Pre-pandemic 2012–2019 (Sweden), 2018 (Kenya); COVID cases 2020–2022	Higher prevalence and magnitude of pre-pandemic spike-specific IFN-γ T-cell responses in Kenyan vs Swedish adults; suggests enhanced cross-reactive cellular immunity in SSA
36	de Rioja et al., 2026	Ghana, DRC, Ethiopia, Mozambique	Prospective 12-month longitudinal cohort (ANTICOV–IMMUNO)	513 adults (serology cohort)	Mean age 37.5 ± 13.2 yrs; 259 females (50.5%), 254 males (49.5%); 94.7% mild–moderate COVID-19; 5.3% asymptomatic; 20.1% comorbidities; 23.6% reinfection during follow-up	37.5 ± 13.2 yrs	254	259	Asymptomatic to mild/moderate COVID-19	Multiplex Luminex IgA/IgG/IgM (24 isotype–antigen combinations); ACE2-S1 surrogate neutralization assay; AIM flow cytometry for CD4+ and CD8+ T cells; Spike-tetramer B-cell phenotyping	N (full-length & C-terminal), Spike (S), RBD, S1, S2; variant-specific Spike (Beta, Delta); neutralization against Wuhan, Alpha, Beta, Gamma, Delta, Omicron BA.1	Humoral (binding & neutralizing antibodies) + Cellular (T-cell and B-cell responses)	Yes (Wuhan + VOCs including Omicron)	Yes (AIM CD4+ and CD8+ responses at D0, D21, M3)	Four epidemic waves (2020–2022): Alpha/Beta, Delta, Omicron BA.1/BA.2, Omicron BA.4/BA.5 (wave-based classification)	Comparator Groups: Reinfection status, serostatus, vaccination, wave, site, treatment arm	Low-moderate	D0, D7, D21, M1, M3, M6, M12	Key Findings: Durable IgG/IgA up to 12 months; Omicron showed strongest immune escape; IgG/IgA levels predictive of protection; Prior exposure and vaccination dominant determinants
37	Bhiman et al., 2025	South Africa	Population-based cross-sectional serosurvey with longitudinal monthly comparison	649 tested for neutralization (from 13,640 total sera)	≥12 yrs; 60.7% female; 89.2% Black African; largely mild/asymptomatic; unvaccinated	≥12 yrs	255	395	Post–first wave, pre-vaccine, Beta transition period	Abbott CMIA (anti-N), Spike ELISA, Lentiviral pseudovirus neutralization	Spike D614G; Spike Beta (B.1.351 with RBD & NTD mutations)	IgG binding & neutralizing antibodies	Yes (ID50 pseudovirus assay)	No	D614G, Beta (Nov 2020 – Feb 2021)	D614G-only vs Beta-only vs double neutralizers; month-by-month comparison	Moderate	November 2020 to February 2021 (during variant transition)	Population-level shift from D614G-preferential to Beta-preferential and cross-neutralizing antibody responses; Beta GMT increased while D614G GMT declined
38	Jagne et al., 2025	The Gambia	Prospective household cohort (baseline cross-sectional immune analysis)	349 unvaccinated individuals (266 with T-cell data)	Mostly asymptomatic community cohort; 57.6% female; age-stratified; pre-Delta wave <5 yrs (41), 5–49 yrs (283), ≥50 yrs (25)	<5 yrs, 5–49 yrs, ≥50 yrs	148	201	Community SARS-CoV-2 exposure (mild/asymptomatic)	Assays: Spike/N ELISA; lentiviral pseudotype neutralization; nasal IgA (MSD); IFN-γ ELISpot	antigen pools S1, S2, M, N	Binding IgG, Neutralizing antibodies, Mucosal IgA, T-cell responses	Yes (Ancestral, Alpha, Delta, Omicron BA.1 & BA.2)	Yes (IFN-γ ELISpot)	Ancestral/Alpha exposure; pre-Delta sampling	Serogroups (S+N+, S+N−, S−N+, S−N−); age groups; variant-specific responses	Low–Moderate	March–June 2021 (pre-Delta wave)	High spike seroprevalence (56.7%) with compartmentalised mucosal, systemic and T-cell immunity; substantial T-cell responses in seronegative individuals suggesting cross-reactivity or abortive infection
39	Müller et al., 2025	South Africa	Prospective longitudinal cohort with integrated immune–RAS biomarker analysis	172 (196 recruited)	Mean age 47±13 yrs; 58.7% female; unvaccinated; full severity spectrum; 9.9% mortality	47 ± 13 years	81	115	COVID-19 severity & mortality prediction	Fluorometric ACE1/ACE2 activity; LC-MS/MS RAS fingerprinting; 96-plex Olink immune proteomics; ELISA antibodies		RAS enzymatic dysregulation + innate immune/MDSC-associated proteomic profiling	No	No direct T-cell functional assays	Wildtype, Beta, Delta waves (no variant-specific RAS differences)	Asymptomatic vs Mild vs Moderate vs Critical; Ambulatory vs Hospitalized; Deceased vs Survived	Low–Moderate	Longitudinal; worst severity timepoint; recovery at 3–18 months	ACE1 activity decreases and ACE2 increases with severity; ACE1 reduction predicts mortality; integrated RAS-immune model predicts severity (AUC=0.82)
40	McCormack et al., 2025	Malawi (Karonga – rural; Lilongwe – urban)	Longitudinal population-based serosurveillance cohort	1,876 participants	Median age 21.2 yrs (rural), 26.7 yrs (urban); 50–61.8% female; 3.8–6.5% HIV-positive	21.2-26.7	938	938	Community SARS-CoV-2 infection; post-infection and post-vaccination immunity	HIV- and VSV-based pseudovirus neutralisation assays (NT90), Nucleocapsid ELISA		Functional neutralising antibodies	Yes (variant-specific titres)	No	Variants: B.1, Alpha, Beta, Delta, Omicron BA.1, BA.2	Rural vs urban; infected vs vaccinated vs hybrid; age groups; HIV status	Low–Moderate	Four surveys (Feb 2021 – Apr 2022), ~3-month intervals	Hybrid immunity produced strongest neutralisation; vaccination superior to infection; children <15 and PLWH had lower titres; Omicron poorly neutralised; urban site had higher neutralisation prevalence
							4264	4852
